# Supplementary material for: Electrical Impedance Myography to Detect the Effects of Electrical Muscle Stimulation in Wild Type and Mdx Mice
Source: PLoS One. 2016 Mar 17;11(3):e0151415. doi: 10.1371/journal.pone.0151415 (PMC4795734; doi:10.1371/journal.pone.0151415)
Supplement: S1 Table — Stim, simulated limb data; sham, sham stimulated limb data; mdx, muscular dystrophy; wt, wild-type. (XLSX) [file pone.0151415.s001.xlsx]

## Sheet: all
		Maximum force (mN)	Muscle fiber (µm2)	Muscle weight (g)	Post girth (cm)	D Girth (cm)	D Phase (Degree)	D Reactance (Ohm)	D Resistance (Ohm)
Stim	MDX	2251	3011.36	0.1907	2.6	0	-3.00627	-18.9998	-22.7192
		3434	2396.36	0.2154	2.7	-0.1	1.57787	6.48598	-3.86585
		3264	3247.65	0.2188	2.6	-0.1	-3.31434	-13.2568	-2.11516
		3098	2667.93	0.1667	2.7	0.2	-1.41637	-24.4978	-67.2632
		3469	2931.25	0.2249	2.6	0	0.61647	-1.18423	-13.4649
			3053.26	0.2166	2.8	0.2	0.0824354	0.121171	-0.581984
			3301.56	0.2168	2.7	0.1	-3.10683	-16.3254	-8.86808
			3122.7	0.2028	2.8	0.3	-4.96823	-35.2021	-30.3562
				0.2455	2.8	0.2	-1.71471	2.54704	28.4605
				0.2329	2.8	0.2	-2.7818	-17.5773	-15.6083
	WT	2854	2079.55	0.1645	2.6	0.3	-4.60419	-23.5648	-0.517819
		3176	2619.87	0.1814	2.6	0.3	-2.2904	-29.8671	-57.2363
		3723	3036.93	0.1458	2.4	0	-4.00008	-32.3865	-34.2974
		4420	2621.7	0.1864	2.4	0.1	-3.71835	-28.42	-29.6769
		2765	2508.78	0.1667	2.5	0.2	-7.13299	-48.5368	-38.2985
			2819.03	0.1789	2.4	0	-5.07253	-48.2171	-58.6619
			3474.69	0.1591	2.3	0.1	-5.90342	-38.0033	-33.7772
			2004.21	0.1715	2.4	0	-4.46954	-21.0863	-2.52646
			2242.17	0.1868	2.8	0.4	-2.06944	-8.99761	-0.241262
				0.1744	2.5	0.2	2.87148	32.1788	48.4777
Sham	MDX	2390	2564.8	0.1923	2.5	-0.3	0.316515	2.42339	4.53969
		2598	3397.97	0.1761	2.7	-0.1	-0.557084	42.5026	163.796
		4162	2238.59	0.2026	2.5	0	-4.11533	-20.5959	-18.7344
		2009	2377.97	0.1597	2.4	-0.1	0.8607	21.2876	60.7859
		2977	2630.21	0.2168	2.4	-0.3	-4.69499	-18.3372	-2.83568
			3125.04	0.2157	2.6	0	-2.48832	-20.8652	-28.7382
			4577.64	0.1744	2.6	0	-0.422105	10.2146	33.4175
			3451.36	0.1914	2.6	0	-1.89433	2.09663	10.6659
				0.1979	2.6	-0.1	3.04856	14.162	27.2103
				0.2094	2.6	0	-2.14796	5.70409	-0.267087
	WT	1929	1552.97	0.1507	2.4	0.2	-1.71234	13.1949	66.4404
		2507	2449.81	0.1599	2.4	0	0.955865	-2.7196	9.78341
		2070	2277.32	0.1331	2.4	0.1	1.54599	-11.7445	-39.1886
		3552	2093.87	0.1726	2.4	0	-3.25304	-6.22429	9.58201
		2315	2465.3	0.1514	2.4	0.1	-2.14098	-25.6706	-22.4262
			2298.1	0.1671	2.4	0.1	-1.97375	-7.50049	6.73433
			1813.13	0.1582	2.4	0.2	-1.67539	3.18504	9.37566
			2319.21	0.1803	2.4	0	-0.356039	2.8704	15.5166
			2200.81	0.1676	2.5	0.1	0.17428	-6.37229	-25.6925
				0.1799	2.3	-0.1	1.23515	35.6977	118.244
